# Supplementary material for: An Aminopyrimidone and Aminoimidazoles Alkaloids from the Rodrigues Calcareous Marine Sponge Ernsta naturalis
Source: Mar Drugs. 2022 Oct 13;20(10):637. doi: 10.3390/md20100637 (PMC9604632; doi:10.3390/md20100637)
Supplement: Supplementary file 1 [file marinedrugs-20-00637-s001.zip]

Archive with 1 entries (1 files):
- marinedrugs-1957277-supplementary.pdf
